# Supplementary material for: The First Pseudomonas Phage vB_PseuGesM_254 Active against Proteolytic Pseudomonas gessardii Strains
Source: Viruses. 2024 Sep 30;16(10):1561. doi: 10.3390/v16101561 (PMC11512268; doi:10.3390/v16101561)
Supplement: Supplementary file 1 [file viruses-16-01561-s001.zip]

Archive with 9 entries (9 files):
- Table S4.pdf
- Figure S1.pdf
- Figure S2.pdf
- Figure S3.pdf
- Figure S4.pdf
- Figure S5.pdf
- Table S1.pdf
- Table S2.pdf
- Table S3.pdf
